# Supplementary material for: Death‐associated protein kinase 3 regulates the myogenic reactivity of cerebral arteries
Source: Exp Physiol. 2023 Apr 21;108(7):986–97. doi: 10.1113/EP090631 (PMC10988501; doi:10.1113/EP090631)
Supplement: Supplementary file 1 — Statistical Summary Document [file EPH-108-986-s002.xlsx]

## Sheet: Statistical Summary Table
Statistical Summary Document
Manuscript Title:	Death-associated protein kinase 3 (DAPK3) regulates the myogenic reactivity of cerebral arteries
Authors:	Sara R. Turner, Abdulhameed Al-Ghabkari, David A. Carlson, Mona Chappellaz, Cindy Sutherland, Timothy A.J. Haystead, William C. Cole and Justin A. MacDonald
Animal model used, if applicable:	Male Sprague-Dawley rats
Underlying hypothesis:	DAPK3 contributes to the Ca2+-sensitization of vascular smooth muscle contraction; whether this protein kinase participates in the myogenic response of cerebral arteries has not been explored
Definitions of ‘n’:	"n" indicates the number of vessels from different animals (Figures 1-5) or separate cell culture passages (Figure 6).
Statistical summary table:
Experimental question number	Finding/ conclusion	Experimental location/variable	Mean value	Standard Deviation	n	Exact P value	Figure/table in which data are presented	Units	Data comparisons	Statistical test	Any other experimental factors	Comments
Multiple tests of the same question are shown in different rows		e.g. cortex vs cerebellum or genotype	(or other summary statistic)	(SD)	(value)	If P is considered significant against a stated confidence limit, authors may indicate this in bold.The exact value must be stated unless P is less than 0.0001, in which case < is permitted.			e.g. WT vs KO		e.g. subjects’ age or sex	e.g. observation
1. Effect of HS38 on 5-HT-dependent vessel constriction		rat PCA vessel									male
	The response curves resulting from the vehicle (DMSO) and HS38 treatments are distinct.		N/A	F (1,4) = 8.144	3	p=0.0462	1B		HS38 vs DMSO	two-way repeated measures ANOVA		Treatment Factor
	The difference observed between treatments (HS38 & DMSO) vary with respect to concentration.		N/A	F(6,24) = 3.783	3	p=0.0086	1B		HS38 vs DMSO	two-way repeated measures ANOVA		Interaction (Concentration X Treatment Factor)
	The maximal dilatory resonse of HS38 is different from the vehicle (DMSO).		87.6 (73.5 - 107, 95CI) 41.4 (33.2-55.4, 95CI)	(SE) 7.4 (SE) 4.5	3	r2=0.67 r2=0.45	text		HS38 vs DMSO	Non-linear least squares fit
2. Does HS38 affect the myogenic reactivity of rat PCA vessels?		rat PCA vessel									male
						p<0.0001 p=0.6806 p=0.0147			(1) Pressure x Treatment Interaction Factor (2) Pressure Factor (3) Treatment Factor	two-way repeated measures ANOVA (Sidaks)
	myogenic tone is developed in rat PCA vessels	10 mmHg	68.5733	13.4028	3	p=0.992	2A	% max	0Ca2+ vs. NB vs. DMSO	Sidak's multiple comparisons test
		20 mmHg	70.4141	15.755	3	p=0.8525	2A	% max	0Ca2+ vs. NB vs. DMSO	Sidak's multiple comparisons test
		40 mmHg	67.1572	13.4306	3	p=0.1213	2A	% max	0Ca2+ vs. NB vs. DMSO	Sidak's multiple comparisons test
		60 mmHg	62.3863	11.3287	3	p=0.0031	2A	% max	0Ca2+ vs. NB vs. DMSO	Sidak's multiple comparisons test
		80 mmHg	60.6866	8.25048	3	p=0.0005	2A	% max	0Ca2+ vs. NB vs. DMSO	Sidak's multiple comparisons test
		100 mmHg	58.1487	6.39907	3	p=0.0001	2A	% max	0Ca2+ vs. NB vs. DMSO	Sidak's multiple comparisons test
		120 mmHg	56.5603	4.73222	3	p<0.0001	2A	% max	0Ca2+ vs. NB vs. DMSO	Sidak's multiple comparisons test
						p=0.9998 p=0.0538 p=0.05543			(1) Pressure x Treatment Interaction Factor (2) Pressure Factor (3) Treatment Factor	two-way repeated measures ANOVA (Sidaks)
	myogenic tone in rat PCA vessels is not impacted by vehicle (DMSO)	10 mmHg	61.8146	17.1596	3	p=0.8085	2A	% max	DMSO vs. NB	Sidak's multiple comparisons test
		20 mmHg	64.2033	20.2132	3	p=0.8442	2A	% max	DMSO vs. NB	Sidak's multiple comparisons test
		40 mmHg	61.4718	14.229	3	p=0.8753	2A	% max	DMSO vs. NB	Sidak's multiple comparisons test
		60 mmHg	57.5357	10.8643	3	p=0.9177	2A	% max	DMSO vs. NB	Sidak's multiple comparisons test
		80 mmHg	54.1277	7.94994	3	p=0.8219	2A	% max	DMSO vs. NB	Sidak's multiple comparisons test
		100 mmHg	52.4315	6.63905	3	p=0.8735	2A	% max	DMSO vs. NB	Sidak's multiple comparisons test
		120 mmHg	51.7467	6.53931	3	p=0.9194	2A	% max	DMSO vs. NB	Sidak's multiple comparisons test
						p=0.0025 p=0.3063 p=0.7443			(1) Pressure Factor (2) Treatment Factor (3) Pressure x Treatment Interaction Factor	two-way repeated measures ANOVA (Sidaks)
	DMSO has no effect on active myogenic tone of rat PCA vessels	10 mmHg	-15.13	35.52	4	p=0.893	2A	% max	HS38 vs. NB	Sidak's multiple comparisons test
		20 mmHg	-2.38	19.63	4	p=0.9652	2A	% max	HS38 vs. NB	Sidak's multiple comparisons test
		40 mmHg	-27.76	27.94	4	p=0.9755	2A	% max	HS38 vs. NB	Sidak's multiple comparisons test
		60 mmHg	-36.77	35.47	4	p=0.9962	2A	% max	HS38 vs. NB	Sidak's multiple comparisons test
		80 mmHg	-38.31	28.11	4	p=0.7474	2A	% max	HS38 vs. NB	Sidak's multiple comparisons test
		100 mmHg	-26.54	17.35	4	p=0.6095	2A	% max	HS38 vs. NB	Sidak's multiple comparisons test
		120 mmHg	-25.45	19.18	4	p=0.6809	2A	% max	HS38 vs. NB	Sidak's multiple comparisons test
						p=0.0006 p=0.1992 p=0.0038			(1) Pressure x Treatment Interaction Factor (2) Pressure Factor (3) Treatment Factor	two-way repeated measures ANOVA (Sidaks)
	rat PCA vessels develop myogenic tone at intraluminal pressures >60mmHg	10 mmHg	66.08	5.24	4	p=0.5675	2B	% max	NB vs. 0Ca2+	Sidak's multiple comparisons test
		20 mmHg	65.42	7.95	4	p=0.1926	2B	% max	NB vs. 0Ca2+	Sidak's multiple comparisons test
		40 mmHg	68.49	13.42	4	p=0.0856	2B	% max	NB vs. 0Ca2+	Sidak's multiple comparisons test
		60 mmHg	61.33	9.89	4	p=0.0010	2B	% max	NB vs. 0Ca2+	Sidak's multiple comparisons test
		80 mmHg	58.13	12.74	4	p<0.0001	2B	% max	NB vs. 0Ca2+	Sidak's multiple comparisons test
		100 mmHg	58.31	8.46	4	p<0.0001	2B	% max	NB vs. 0Ca2+	Sidak's multiple comparisons test
		120 mmHg	57.91	8.92	4	p<0.0001	2B	% max	NB vs. 0Ca2+	Sidak's multiple comparisons test
	myogenic tone in rat PCA vessels is attenuated by HS38 at intraluminal pressure >60 mmHg	10 mmHg	68.11	8.006	4	p=0.9780	2B	% max	HS38 vs. NB	Sidak's multiple comparisons test
		20 mmHg	76.35	6.13	4	p=0.1640	2B	% max	HS38 vs. NB	Sidak's multiple comparisons test
		40 mmHg	77.04	6.17	4	p=0.3552	2B	% max	HS38 vs. NB	Sidak's multiple comparisons test
		60 mmHg	76.9	5.84	4	p=0.0230	2B	% max	HS38 vs. NB	Sidak's multiple comparisons test
		80 mmHg	75.66	3.27	4	p=0.0087	2B	% max	HS38 vs. NB	Sidak's multiple comparisons test
		100 mmHg	74.12	3.41	4	p=0.0205	2B	% max	HS38 vs. NB	Sidak's multiple comparisons test
		120 mmHg	72.23	10.6	4	p=0.0411	2B	% max	HS38 vs. NB	Sidak's multiple comparisons test
						p=0.0078 p=0.0272 p=0.0298			(1) Pressure Factor (2) Treatment Factor (3) Pressure x Treatment Interaction Factor	two-way repeated measures ANOVA (Sidaks)
	HS38 attenuates active myogenic tone of human vessels at intraluminal pressures > 100 mmHg	10 mmHg	-15.13	35.52	4	p>0.9999	2B	% max	HS38 vs. NB	Sidak's multiple comparisons test
		20 mmHg	-2.38	19.63	4	p=0.3870	2B	% max	HS38 vs. NB	Sidak's multiple comparisons test
		40 mmHg	-27.76	27.94	4	p=0.9322	2B	% max	HS38 vs. NB	Sidak's multiple comparisons test
		60 mmHg	-36.77	35.47	4	p=0.1865	2B	% max	HS38 vs. NB	Sidak's multiple comparisons test
		80 mmHg	-38.31	28.11	4	p=0.0228	2B	% max	HS38 vs. NB	Sidak's multiple comparisons test
		100 mmHg	-26.54	17.35	4	p=0.0025	2B	% max	HS38 vs. NB	Sidak's multiple comparisons test
		120 mmHg	-25.45	19.18	4	p=0.0006	2B	% max	HS38 vs. NB	Sidak's multiple comparisons test
						p<0.0001 p=0.1970 p=0.0001			(1) Pressure Factor (2) Treatment Factor (3) Pressure x Treatment Interaction Factor	two-way repeated measures ANOVA (Sidaks)
	PCA vessels treated with HS38 did not dilate fully under Ca2+ conditions	10 mmHg	72.7328	3.20891	4	p=0.0627	2C	% max	HS38 vs. DMSO	Sidak's multiple comparisons test
		20 mmHg	75.9026	4.81859	4	p=0.9647	2C	% max	HS38 vs. DMSO	Sidak's multiple comparisons test
		40 mmHg	81.1093	7.24323	4	p=0.4985	2C	% max	HS38 vs. DMSO	Sidak's multiple comparisons test
		60 mmHg	82.8319	7.48301	4	p=0.0033	2C	% max	HS38 vs. DMSO	Sidak's multiple comparisons test
		80 mmHg	85.8175	8.2968	4	p=0.0026	2C	% max	HS38 vs. DMSO	Sidak's multiple comparisons test
		100 mmHg	87.2504	8.65192	4	p=0.0017	2C	% max	HS38 vs. DMSO	Sidak's multiple comparisons test
		120 mmHg	90.1476	8.24778	4	p=0.0066	2C	% max	HS38 vs. DMSO	Sidak's multiple comparisons test
3. Does HS38 attenuate the myogenic reactivity of human vessels?		human vessel									mixed sex
						p<0.0001 p<0.0001 p=0.0562			(1) Intraluminal Pressure Factor (2) Treatment Factor (0Ca2+, NB, HS38) (3) Interaction	two-way repeated measures ANOVA
	human vessels develop myogenic tone at intraluminal pressures >60mmHg	10 mmHg	65.25	2.66	3	p=0.9252	3C	% max	NB vs. 0Ca2+	Sidak's multiple comparisons test
		20 mmHg	70.83	5.48	3	p=0.9903	3C	% max	NB vs. 0Ca2+	Sidak's multiple comparisons test
		40 mmHg	72.38	7.59	3	p=0.2302	3C	% max	NB vs. 0Ca2+	Sidak's multiple comparisons test
		60 mmHg	71.39	11.3	3	p=0.0072	3C	% max	NB vs. 0Ca2+	Sidak's multiple comparisons test
		80 mmHg	72.39	12.76	3	p=0.0021	3C	% max	NB vs. 0Ca2+	Sidak's multiple comparisons test
		100 mmHg	71.14	11.69	3	p=0.0002	3C	% max	NB vs. 0Ca2+	Sidak's multiple comparisons test
		120 mmHg	74.74	13.65	3	p=0.0005	3C	% max	NB vs. 0Ca2+	Sidak's multiple comparisons test
	myogenic tone in human vessels is attenuated by HS38 at intraluminal pressure >100 mmHg	10 mmHg	65.19	10.52	3	p>0.9999	3C	% max	HS38 vs. NB	Sidak's multiple comparisons test
		20 mmHg	71.07	11.41	3	p=0.9992	3C	% max	HS38 vs. NB	Sidak's multiple comparisons test
		40 mmHg	74.47	7.81	3	p=0.9380	3C	% max	HS38 vs. NB	Sidak's multiple comparisons test
		60 mmHg	81.89	4.13	3	p=0.2115	3C	% max	HS38 vs. NB	Sidak's multiple comparisons test
		80 mmHg	86.14	2.51	3	p=0.0748	3C	% max	HS38 vs. NB	Sidak's multiple comparisons test
		100 mmHg	90.73	3.61	3	p=0.0072	3C	% max	HS38 vs. NB	Sidak's multiple comparisons test
		120 mmHg	94.88	5.88	3	p=0.0056	3C	% max	HS38 vs. NB	Sidak's multiple comparisons test
						p=0.0239 p=0.2520 p=0.0393			(1) Intraluminal Pressure Factor (2) Treatment Factor (Vehicle & HS38) (3) Interaction	two-way repeated measures ANOVA
	HS38 attenuates active myogenic tone of human vessels at intraluminal pressures > 100 mmHg	10 mmHg	3.43	17.68	3	p>0.9999	3D	mm	HS38 vs DMSO	Sidak's multiple comparisons test
		20 mmHg	-3.59	24.11	3	p>0.9999	3D	mm	HS38 vs DMSO	Sidak's multiple comparisons test
		40 mmHg	-19.92	13.85	3	p>0.9999	3D	mm	HS38 vs DMSO	Sidak's multiple comparisons test
		60 mmHg	-22.82	9.17	3	p=0.3657	3D	mm	HS38 vs DMSO	Sidak's multiple comparisons test
		80 mmHg	-20.83	4.62	3	p=0.1154	3D	mm	HS38 vs DMSO	Sidak's multiple comparisons test
		100 mmHg	-17.46	6.07	3	p=0.0133	3D	mm	HS38 vs DMSO	Sidak's multiple comparisons test
		120 mmHg	-10.85	11.03	3	p=0.0095	3D	mm	HS38 vs DMSO	Sidak's multiple comparisons test
4. Does continuous exposure to HS38 affect the myogenic tone?		rat PCA vessel									male
						p=0.0133 p=0.2311			(1) Columns (MT MD MR) (2) Rows (HS38)	one-way repeated measures ANOVA (Tukey's)
	PCA vessels dilate when exposed to HS38	MT	1.36	1.18	3	p=0.0291	4B	% max	MT vs. MD	Tukey's multiple comparisons test
	PCA vessels spontaneously reconstrict when in continuous exposure to HS38	MD (HS38)	85.03	18.03	3	p=0.0141	4B	% max	MD vs. MR	Tukey's multiple comparisons test
	PCA vessels return to baseline myogenic tone after spontaneous constriction during HS38 treatment	MR (HS38)	8.16	6.37	3	p=0.3773	4B	% max	MT vs. MR	Tukey's multiple comparisons test
5. Does HS38 affect the LC20 stoichiometery?		rat PCA vessel									male
						p=0.0208 p=0.0741			(1) Columns (MT MD MR) (2) Rows (HS38)	one-way repeated measures ANOVA (Tukey's)
	no change in LC20 phosphorylation is found with HS38-dependent dilation of PCA vessels	MT	0.514	0.058	4	p=0.1891	4D		MT vs. MD	Tukey's multiple comparisons test
	an small increase in LC20 phosphorylation is found with spontaneous recovery of tone with continued HS38 exposure	MD (HS38)	0.566	0.055	4	p=0.0171	4D		MD vs. MR	Tukey's multiple comparisons test
	no change in LC20 phosphorylation is found after spontaneous recovery of tone with continued HS38 exposure	MR (HS38)	0.616	0.037	4	p=0.2022	4D		MT vs. MR	Tukey's multiple comparisons test
6. Does continuous exposure to HS94 affect the myogenic tone?		rat PCA vessel									male
						p=0.0115 p=0.5782			(1) Columns (MT MD MR) (2) Rows (HS38)	one-way repeated measures ANOVA (Tukey's)
	PCA vessels dilate when exposed to HS94	MT	0.71	1.34	3	p=0.0099	5B		MT vs. MD	Tukey's multiple comparisons test
	PCA vessels spontaneously reconstrict when in continuous exposure to HS94	MD (HS94)	39.36	4.26	3	p=0.0339	5B		MD vs. MR	Tukey's multiple comparisons test
	PCA vessels return to baseline myogenic tone after spontaneous constriction during HS94 treatment	MR (HS94)	0.18	6.39	3	p=0.9822	5B		MT vs. MR	Tukey's multiple comparisons test
7. Does HS94 affect the LC20 stoichiometery?		rat PCA vessel									male
						p=0.4241 p=0.7445			(1) Columns (MT MD MR) (2) Rows (HS38)	one-way repeated measures ANOVA (Tukey's)
	no change in LC20 phosphorylation is found with HS94-dependent dilation of PCA vessels	MT	0.514	0.058	4	p=0.5938	5C		MT vs. MD	Tukey's multiple comparisons test
	no change in LC20 phosphorylation is found with spontaneous recovery of tone with continued HS94 exposure	MD (HS94)	0.568	0.067	4	p=0.5550	5C		MD vs. MR	Tukey's multiple comparisons test
	no change in LC20 phosphorylation is found after spontaneous recovery of tone with continued HS94 exposure	MR (HS94)	0.57	0.046	4	p=0.9984	5C		MT vs. MR	Tukey's multiple comparisons test
8. Does DMSO affect the LC20 stoichiometery?		rat PCA vessel									male
						p=0.2287 p=0.2241			(1) Columns (MT MD MR) (2) Rows (HS38)	one-way repeated measures ANOVA (Tukey's)
	no change in LC20 phosphorylation is found with DMSO treatment of PCA vessels	MT	0.514	0.058	4	p=0.9711	5D		MT vs. MD	Tukey's multiple comparisons test
	no change in LC20 phosphorylation is found with DMSO treatment of PCA vessels	MD (DMSO)	0.505	0.026	4	p=0.2446	5D		MD vs. MR	Tukey's multiple comparisons test
	no change in LC20 phosphorylation is found with DMSO treatment of PCA vessels	MR (DMSO)	0.559	0.041	4	p=0.0690	5D		MT vs. MR	Tukey's multiple comparisons test
9. Does DAPK3 silencing affect the actin cytoskeleton and focal adhesion networks?		CASMCs cultured cell line
	siDAPK3 is associated with altered F-actin architecture	Control (Scr-siRNA)	-	-	3		6A
		siDAPK3	-	-	3		6A		siDAPK3 vs scr-siRNA	observation		observation, representative images, not quantified
	HS38 is associated with altered F-actin architecture	Vehicle (DMSO)	-	-	3		6A
		HS38	-	-	3		6A		HS38 vs DMSO	observation		observation, representative images, not quantified
	siDAPK3 KD of DAPK3 protein levels	Control (Scr-siRNA)	104	2.65	3		6B
		siDAPK3	33.33	4.72	3	p<0.0001	6B		siDAPK3 vs scr-siRNA	Student's t-test, unpaired (two-tailed)
	siDAPK3 is associated with decreased p397-FAK phosphorylation levels	Control (Scr-siRNA)	103	2	3		6B
		siDAPK3	21.33	4.04	3	p<0.0001	6B		siDAPK3 vs scr-siRNA	Student's t-test, unpaired (two-tailed)
	HS38 is associated with decreased p397-FAK phosphorylation levels	Vehicle (DMSO)	102.3	4.04	3		6C
		HS38	20.33	7.09	3	p<0.0001	6C		HS38 vs DMSO	Student's t-test, unpaired (two-tailed)
