# Supplementary material for: Death‐associated protein kinase 3 regulates the myogenic reactivity of cerebral arteries
Source: Exp Physiol. 2023 Apr 21;108(7):986–97. doi: 10.1113/EP090631 (PMC10988501; doi:10.1113/EP090631)
Supplement: Supplementary file 2 — Dataset [file EPH-108-986-s001.xlsx]

## Sheet: FIGURE 1 DATASETS
FIGURE 1B
		DMSO			HS38
	[ ], uM
	0	-	-	-	-	-	-
	0.1	20	17.5837	7.16145	44.5376	15.7627	0
	0.5	22.6804	29.1866	17.8036	59.6766	56.2479	10.7288
	1	24.7423	41.7464	22.4722	70.8271	72.4153	32.3788
	2.5	26.8041	53.9474	28.1855	77.3037	82.2359	54.1398
	5	29.6907	57.2966	29.6612	80.5138	90.9845	63.8957
	10	25.1546	55.5024	38.1191	80.3847	94.745	71.0914
	20	31.3402	39.9522	46.7098	82.9455	101.112	73.8661
		n=3			n=3

## Sheet: FIGURE 2 DATASETS
FIGURE 2A, ii														FIGURE 2A, iii
		Control			DMSO			0 Ca2+								Control			DMSO
	Pressure														Pressure
	10 mmHg	77.2112	53.1333	75.3753	79.0722	44.7546	61.6169	80.0722	62.2357	69.7962					10 mmHg	-10.005	-34.224	19.534	-3.497	-65.727	-28.638
	20 mmHg	80.653	52.2719	78.3174	84.9894	44.6163	63.0041	83.5682	72.1054	73.7947					20 mmHg	-10.194	-74.572	15.835	4.97	-103.356	-37.781
	40 mmHg	70.5979	52.341	78.5327	74.7976	46.4853	63.1326	90.7296	83.2312	80.091					40 mmHg	-70.399	-116.144	-5.456	-55.713	-138.161	-59.376
	60 mmHg	59.4945	52.7839	74.8806	67.6099	46.0244	58.9727	94.2595	91.7937	89.5712					60 mmHg	-121.571	-146.673	-51.436	-93.192	-172.088	-107.134
	80 mmHg	62.5197	51.6737	67.8663	61.3961	45.6377	55.3492	95.7746	95.6033	94.0987					80 mmHg	-116.29	-165.171	-91.847	-120.219	-187.866	-135.673
	100 mmHg	59.8942	51.058	63.4939	58.2205	45.1847	53.8894	95.227	98.1864	97.3056					100 mmHg	-123.556	-177.198	-118.384	-129.409	-199.281	-152.012
	120 mmHg	58.6306	51.1458	59.9047	57.9917	44.9483	52.3	96.0828	100	100					120 mmHg	-130.968	-183.687	-140.385	-133.202	-206.989	-167.011
		n=3			n=3			n=3								n=3			n=3
FIGURE 2B, ii														FIGURE 2B, iii
		Control				HS38				0 Ca2+						Control				HS38
	Pressure														Pressure
	10 mmHg	67.0967	58.6234	70.8849	67.6965	71.685	56.3073	70.4578	74.0006	72.5166	74.9519	68.2734	75.1893		10 mmHg	-6.3	-59.54	9.465	-19.567	2.65	-67.985	7.917	-3.104
	20 mmHg	71.9599	53.8559	68.2254	67.6735	77.8845	68.554	75.618	83.3617	77.5172	74.987	69.81	81.2962		20 mmHg	-20.307	-77.052	-5.743	-35.575	-12.499	-23.457	21.05	5.394
	40 mmHg	85.6566	53.0578	69.3881	65.8894	84.1022	70.2957	73.7912	79.972	85.8392	75.8284	74.0712	88.6986		40 mmHg	-19.496	-83.03	-16.973	-59.565	-67.06	-20.174	-1.015	-22.789
	60 mmHg	56.2921	50.3521	72.4345	66.2429	82.8976	71.0184	72.8508	80.8375	88.0322	76.6519	76.1709	90.4727		60 mmHg	-131.839	-95.899	-13.542	-63.275	-89.345	-20.542	-12.033	-25.162
	80 mmHg	46.1702	48.0828	68.5107	69.7639	76.5153	74.0172	72.2888	79.8177	92.7609	77.6482	79.6921	93.1689		80 mmHg	-168.651	-107.807	-40.525	-61.121	-78.303	-13.24	-26.832	-34.866
	100 mmHg	57.7542	47.6261	59.6444	68.2211	70.7572	75.8286	71.8484	78.0574	93.6773	77.9836	81.8382	95.5025		100 mmHg	-134.676	-110.695	-80.437	-71.244	-16.548	-7.858	-36.206	-45.557
	120 mmHg	58.6914	48.0112	55.4348	69.494	57.0092	80.1902	73.0456	78.6693	96.1198	86.4946	80.2594	97.7166		120 mmHg	-134.345	-140.325	-89.972	-73.702	-2.917	-22.988	-26.145	-49.741
		n=4				n=4				n=4						n=4				n=4
FIGURE 2C, ii
		DMSO - 0Ca2+				HS38
	Pressure
	10 mmHg	66.7192	62.2357	69.7962	66.7192	72.5166	74.9519	68.2734	75.1893
	20 mmHg	74.9247	72.1054	73.7947	74.9247	77.5172	74.987	69.81	81.2962
	40 mmHg	88.2778	83.2312	80.091	88.2778	85.8392	75.8284	74.0712	88.6986
	60 mmHg	93.5536	91.7937	89.5712	93.5536	88.0322	76.6519	76.1709	90.4727
	80 mmHg	95.8638	95.6033	94.0987	95.8638	92.7609	77.6482	79.6921	93.1689
	100 mmHg	96.7092	98.1864	97.3056	96.7155	93.6773	77.9836	81.8382	95.5025
	120 mmHg	97.5275	100	100	97.5275	96.1198	86.4946	80.2594	97.7166
		n=4				n=4

## Sheet: FIGURE 3 DATASETS
FIGURE 3C
		Control			HS38			0 Ca2+
	Pressure
	10 mmHg	68.0606	64.9367	62.7598	73.8827	53.492	68.2172	65.8598	57.5611	69.8934
	20 mmHg	76.4023	65.4541	70.6467	79.5802	58.1054	75.5169	72.578	69.5113	77.3148
	40 mmHg	63.9956	78.787	74.3814	71.0684	68.9506	83.4048	76.4003	83.5275	87.8059
	60 mmHg	58.5473	79.814	75.8259	77.805	81.7949	86.0661	88.0674	92.4565	92.3863
	80 mmHg	57.7672	81.2198	78.1888	83.7043	88.7163	86.008	92.6028	95.844	95.664
	100 mmHg	58.2506	74.1394	81.0399	92.1997	93.3766	86.6184	98.3792	97.943	98.3227
	120 mmHg	59.0716	81.2112	83.9662	98.8588	97.6516	88.126	100	100	100
		n=3			n=3			n=3
FIGURE 3D
		Control			HS38
	Pressure
	10 mmHg	6.447	17.917	-14.129	23.502	-9.885	-3.32
	20 mmHg	11.203	-9.856	-13.207	20.512	-27.708	-3.561
	40 mmHg	-36.338	-11.516	-26.589	-15.619	-35.411	-8.717
	60 mmHg	-86.475	-30.712	-32.8	-30.062	-25.9	-12.518
	80 mmHg	-102.046	-35.526	-34.612	-26.067	-17.315	-19.125
	100 mmHg	-117.551	-57.825	-34.231	-18.102	-11.093	-23.182
	120 mmHg	-119.894	-45.643	-31.757	-3.343	-5.705	-23.518
		n=3			n=3
